# Supplementary material for: Many Faces of the Hidden Souls: Medical and Neurological Complications and Comorbidities in Disorders of Consciousness
Source: Brain Sci. 2021 May 10;11(5):608. doi: 10.3390/brainsci11050608 (PMC8151666; doi:10.3390/brainsci11050608)
Supplement: Supplementary file 1 [file brainsci-11-00608-s001.zip]

Archive with 1 entries (1 files):
- brainsci-1192632-supplementary.pdf
